# Supplementary material for: The stigma of patients with chronic insomnia: a clinical study
Source: BMC Psychiatry. 2022 Jul 5;22:449. doi: 10.1186/s12888-022-04091-y (PMC9254637; doi:10.1186/s12888-022-04091-y)
Supplement: Supplementary file 1 — Additional file 1. [file 12888_2022_4091_MOESM1_ESM.xlsx]

## Sheet: Data
Number	Group	Gender	Age	Education (year)	Illness duration (year)	PSQI score	HAMD score	MoCA score	SSCI	Stigma or not	Internalized stigma	Enacted Stigma	Medical Outcome Study 36-Item Short-Form Health Survey (SF-36) score
													Physical Function	Physical Role	Body Pain	General Health	Vitality	Social Function	Emotional Role	Mental Health	Health Transition
1	Chronic insomnia disorder	Male	18	12	1	14	10	30	29	Yes	17	12	80	0	64	45	45	66.7	66.7	72	25
2	Chronic insomnia disorder	Female	56	14	6	13	8	23	38	Yes	25	13	80	100	51	62	60	88.9	100	52	25
3	Chronic insomnia disorder	Female	28	9	5	17	7	25	34	Yes	28	16	95	50	51	35	45	77.8	33.3	24	75
4	Chronic insomnia disorder	Female	26	15	1	16	8	26	24	No	13	11	90	50	74	77	75	88.9	0	56	25
5	Chronic insomnia disorder	Female	60	15	10	12	3	25	24	No	12	11	80	75	61	72	85	100	66.7	80	0
6	Chronic insomnia disorder	Male	50	6	20	13	10	25	35	Yes	23	12	85	25	74	35	35	33.3	0	48	25
7	Chronic insomnia disorder	Female	44	6	3	17	10	24	29	Yes	17	12	80	75	62	50	55	88.9	33.3	44	25
8	Chronic insomnia disorder	Female	53	6	8	16	13	20	35	Yes	23	12	65	0	51	20	40	44.4	66.7	36	25
9	Chronic insomnia disorder	Male	49	9	10	16	13	27	38	Yes	27	11	100	100	74	20	30	66.7	0	12	0
10	Chronic insomnia disorder	Female	55	16	8	15	13	26	39	Yes	26	13	75	25	41	55	45	33.3	0	36	75
11	Chronic insomnia disorder	Female	54	16	12	13	8	23	35	Yes	23	12	95	50	100	62	70	100	66.7	48	25
12	Chronic insomnia disorder	Female	51	12	26	16	12	14	50	Yes	33	17	90	0	74	5	40	55.6	0	40	0
13	Chronic insomnia disorder	Female	42	9	2	15	6	27	29	Yes	17	12	100	25	74	90	80	88.9	66.7	48	25
14	Chronic insomnia disorder	Female	43	6	10	14	12	26	47	Yes	29	18	85	75	74	55	55	100	66.7	52	25
15	Chronic insomnia disorder	Female	54	6	13	18	13	22	43	Yes	29	14	100	25	100	65	35	55.6	33.3	36	50
16	Chronic insomnia disorder	Male	50	9	30	16	13	23	76	Yes	40	36	100	75	100	35	45	66.7	66.7	16	50
17	Chronic insomnia disorder	Female	20	9	6	17	13	28	36	Yes	21	15	95	75	100	55	15	55.6	0	28	0
18	Chronic insomnia disorder	Male	57	6	20	16	11	20	56	Yes	32	24	70	25	84	42	30	33.3	0	28	25
19	Chronic insomnia disorder	Female	50	16	1	15	11	25	24	No	13	11	100	100	84	60	85	100	33.3	84	50
20	Chronic insomnia disorder	Female	50	9	8	16	13	23	48	Yes	36	12	95	0	62	35	40	77.8	0	28	50
21	Chronic insomnia disorder	Female	39	9	9	14	13	26	30	Yes	18	12	90	0	20	30	70	88.9	0	68	25
22	Chronic insomnia disorder	Female	58	12	12	16	13	16	27	Yes	16	11	100	100	100	55	75	55.6	100	52	25
23	Chronic insomnia disorder	Female	53	6	25	15	13	22	53	Yes	35	18	90	0	30	57	50	55.6	33.3	24	50
24	Chronic insomnia disorder	Male	75	6	30	15	13	15	45	Yes	33	12	70	25	62	45	45	44.4	66.7	32	50
25	Chronic insomnia disorder	Female	18	12	3	8	4	29	27	Yes	16	11	100	75	64	45	50	66.7	33.3	64	75
26	Chronic insomnia disorder	Male	38	12	2	14	11	27	25	Yes	14	11	95	50	100	47	85	88.9	33.3	52	50
27	Chronic insomnia disorder	Female	49	9	10	18	10	22	41	Yes	21	20	95	25	64	45	30	55.6	0	32	50
28	Chronic insomnia disorder	Female	50	6	20	13	8	18	47	Yes	35	12	90	50	0	60	45	55.6	66.7	32	25
29	Chronic insomnia disorder	Female	50	16	2	13	5	28	29	Yes	18	11	95	100	64	65	85	88.9	66.7	80	75
30	Chronic insomnia disorder	Male	50	9	2	16	5	28	24	No	13	11	100	100	64	85	100	100	66.7	100	50
31	Chronic insomnia disorder	Female	51	16	2	13	8	25	24	No	13	11	90	100	84	55	100	100	100	100	50
32	Chronic insomnia disorder	Male	38	12	6	19	12	23	26	Yes	14	12	100	75	84	45	40	77.8	66.7	48	50
33	Chronic insomnia disorder	Female	46	6	10	16	13	23	35	Yes	24	11	95	25	84	70	75	100	66.7	68	50
34	Chronic insomnia disorder	Male	65	9	20	19	13	21	42	Yes	30	12	100	50	62	15	45	77.8	0	48	25
35	Chronic insomnia disorder	Female	48	6	10	18	13	16	43	Yes	30	13	90	50	62	35	60	66.7	33.3	48	25
36	Chronic insomnia disorder	Female	56	9	5	20	12	18	40	Yes	27	13	65	0	42	60	40	77.8	33.3	36	50
37	Chronic insomnia disorder	Male	70	6	20	17	8	21	49	Yes	31	18	45	0	64	25	40	33.3	0	40	50
38	Chronic insomnia disorder	Male	73	6	21	19	10	23	48	Yes	34	14	55	0	62	72	45	44.4	0	44	75
39	Chronic insomnia disorder	Male	55	6	4	18	7	22	26	Yes	13	13	35	0	84	45	55	66.7	66.7	60	50
40	Chronic insomnia disorder	Male	44	12	4	19	12	23	26	Yes	15	11	100	100	84	0	30	55.6	66.7	36	50
41	Chronic insomnia disorder	Female	44	6	1	20	11	12	44	Yes	32	12	95	25	62	30	25	66.7	66.7	36	25
42	Chronic insomnia disorder	Female	59	9	3	16	12	18	24	No	13	11	100	100	84	87	90	88.9	100	76	50
43	Chronic insomnia disorder	Female	48	6	1	18	4	16	27	Yes	16	11	100	100	100	72	80	100	100	96	25
44	Chronic insomnia disorder	Female	57	15	10	17	10	27	25	Yes	14	11	100	100	74	40	65	88.9	66.7	64	0
45	Chronic insomnia disorder	Female	35	9	10	15	12	24	51	Yes	39	12	95	25	84	50	45	77.8	33.3	56	25
46	Chronic insomnia disorder	Female	35	15	4	18	13	28	34	Yes	23	11	100	100	100	80	40	55.6	100	36	50
47	Chronic insomnia disorder	Male	41	9	6	13	7	24	28	Yes	17	11	90	0	100	50	80	66.7	0	72	25
48	Chronic insomnia disorder	Female	43	9	3	15	6	18	24	No	13	11	80	100	84	85	85	100	100	72	50
49	Chronic insomnia disorder	Female	51	14	8	20	13	9	43	Yes	28	15	75	100	100	5	65	100	33.3	72	50
50	Chronic insomnia disorder	Female	63	6	17	16	13	21	35	Yes	21	14	85	25	100	60	35	55.6	0	32	25
51	Chronic insomnia disorder	Female	48	12	1	16	8	22	36	Yes	23	13	95	75	84	40	45	77.8	66.7	48	25
52	Chronic insomnia disorder	Female	33	15	15	17	12	27	57	Yes	41	16	95	25	74	57	45	44.4	33.3	32	25
53	Chronic insomnia disorder	Male	49	6	1	8	8	24	33	Yes	20	13	85	0	100	75	60	100	100	48	25
54	Chronic insomnia disorder	Female	53	6	6	18	13	20	41	Yes	28	13	85	50	0	40	25	44.4	0	36	25
55	Chronic insomnia disorder	Female	47	15	4	13	12	12	25	Yes	14	11	100	100	74	55	75	66.7	66.7	52	25
56	Chronic insomnia disorder	Female	58	12	3	17	13	18	36	Yes	25	11	85	50	100	60	40	88.9	66.7	28	25
57	Chronic insomnia disorder	Male	26	12	5	16	13	26	27	Yes	16	11	90	25	74	67	65	66.7	0	76	50
58	Chronic insomnia disorder	Female	44	9	1	11	12	24	24	No	13	11	90	100	84	85	70	100	100	72	25
59	Chronic insomnia disorder	Female	46	9	15	17	5	24	24	No	13	11	95	100	62	77.5	60	100	100	100	25
60	Chronic insomnia disorder	Male	52	9	20	14	11	27	38	Yes	18	20	100	0	100	87	100	55.6	33.3	84	25
61	Chronic insomnia disorder	Female	46	9	20	17	10	22	40	Yes	29	11	85	100	84	15	75	100	66.7	36	25
62	Chronic insomnia disorder	Male	36	9	16	14	7	22	34	Yes	22	12	95	75	84	80	25	100	100	44	50
63	Chronic insomnia disorder	Male	51	12	0	9	3	27	24	No	13	11	100	100	100	61	100	100	100	76	50
64	Chronic insomnia disorder	Female	47	6	1	11	6	20	26	Yes	15	11	100	100	84	55	65	100	100	84	25
65	Chronic insomnia disorder	Female	44	16	6	12	12	27	26	Yes	15	11	80	0	74	25	45	66.7	0	72	50
66	Chronic insomnia disorder	Female	58	6	1	14	3	17	24	No	13	11	100	100	100	98	85	100	100	80	50
67	Chronic insomnia disorder	Male	56	9	10	18	11	23	35	Yes	22	13	85	0	74	15	35	66.7	0	44	25
68	Chronic insomnia disorder	Female	54	19	4	19	24	28	45	Yes	34	11	90	0	74	45	60	55.6	0	56	0
69	Chronic insomnia disorder	Female	57	9	20	15	7	19	24	No	13	11	85	100	62	35	65	77.8	33.3	64	25
70	Chronic insomnia disorder	Female	41	9	5	11	5	26	24	No	13	11	90	100	74	85	70	100	100	60	50
71	Healthy controls	Male	36	12		5	4	26	24	No	13	11	100	0	100	92	90	88.9	33.3	96	50
72	Healthy controls	Female	47	9		4	1	26	25	Yes	14	11	100	100	100	100	100	100	100	68	50
73	Healthy controls	Female	65	8		6	3	26	26	Yes	14	12	40	50	22	77	40	55.6	66.7	60	75
74	Healthy controls	Female	49	16		6	5	26	28	Yes	16	12	95	75	100	82	80	100	100	80	50
75	Healthy controls	Female	49	6		2	1	26	24	No	13	11	100	100	100	100	100	100	100	68	50
76	Healthy controls	Female	65	14		0	0	27	25	Yes	13	12	100	75	100	85	100	88.9	100	96	100
77	Healthy controls	Female	26	15		4	2	26	24	No	13	11	90	100	100	92	75	88.9	100	80	75
78	Healthy controls	Female	52	6		3	0	26	26	Yes	14	12	90	50	100	65	70	88.9	0	52	50
79	Healthy controls	Female	43	7		4	4	28	25	Yes	14	11	95	100	84	77	80	100	100	76	50
80	Healthy controls	Male	62	15		6	6	26	24	No	13	11	100	100	74	92	80	88.9	100	80	50
81	Healthy controls	Male	44	6		6	0	28	24	No	13	11	100	100	100	92	70	100	100	68	50
82	Healthy controls	Male	35	7		3	0	28	24	No	13	11	100	75	100	92	80	100	100	84	50
83	Healthy controls	Male	62	16		3	2	28	24	No	13	11	100	100	100	77	85	88.9	100	80	100
84	Healthy controls	Male	58	9		4	2	26	24	No	13	11	75	25	84	45	75	88.9	100	92	25
85	Healthy controls	Female	42	16		4	0	26	24	No	13	11	95	100	74	72	80	100	100	84	50
86	Healthy controls	Female	49	15		5	4	28	25	Yes	13	12	100	100	84	77	75	88.9	66.7	72	50
87	Healthy controls	Female	69	9		4	0	26	24	No	13	11	95	100	84	100	95	100	100	1000	100
88	Healthy controls	Female	29	6		3	2	28	25	Yes	13	12	75	100	74	67	70	88.9	66.7	48	25
89	Healthy controls	Female	39	12		5	2	28	24	No	13	11	95	100	84	77	85	100	100	84	75
90	Healthy controls	Female	45	9		5	4	26	24	No	13	11	95	100	84	77	85	88.9	66.7	60	25
91	Healthy controls	Female	34	18		5	2	28	25	Yes	13	12	100	50	100	67	75	100	66.7	32	50
92	Healthy controls	Male	57	9		4	0	26	24	No	13	11	90	0	74	35	70	77.8	100	80	50
93	Healthy controls	Male	43	15		4	0	28	25	Yes	13	12	100	100	100	97	80	100	66.7	76	50
94	Healthy controls	Male	64	9		6	0	26	26	Yes	14	12	70	75	42	45	60	55.6	33.3	76	50
95	Healthy controls	Female	34	15		2	0	26	24	No	13	11	85	75	74	47	75	66.7	66.7	76	25
96	Healthy controls	Male	52	9		3	0	26	24	No	12	12	100	100	84	47	90	100	33.3	60	50
97	Healthy controls	Male	37	9		1	3	26	24	No	13	11	100	100	84	85	75	88.9	0	76	50
98	Healthy controls	Male	42	14		5	0	27	25	Yes	13	12	100	100	100	92	95	88.9	100	88	50
99	Healthy controls	Female	48	13		6	3	28	24	No	13	11	100	100	100	72	80	100	66.7	72	50
100	Healthy controls	Female	52	6		3	0	28	24	No	13	11	90	100	100	76	80	77.8	100	76	50
101	Healthy controls	Female	65	16		6	0	26	25	Yes	13	12	80	100	100	92	90	100	100	96	25
102	Healthy controls	Female	43	6		5	2	27	26	Yes	14	12	100	100	100	67	55	100	100	88	50
103	Healthy controls	Female	46	11		5	4	27	26	Yes	14	12	90	100	74	87	60	77.8	100	68	25
104	Healthy controls	Female	52	13		5	3	26	24	No	13	11	95	100	84	72	80	100	100	76	50
105	Healthy controls	Female	57	16		6	4	26	24	No	13	11	95	25	84	72	55	66.7	0	44	50
106	Healthy controls	Female	53	12		4	1	28	24	No	13	11	80	50	51	77	90	77.8	0	84	50
107	Healthy controls	Female	37	9		1	3	26	24	No	13	11	80	25	74	45	65	66.7	3.3	56	50
108	Healthy controls	Male	42	6		6	2	26	25	Yes	13	12	100	100	100	100	95	88.9	66.7	84	75
109	Healthy controls	Female	30	16		5	3	27	24	No	13	11	95	100	100	92	80	77.8	100	84	50
110	Healthy controls	Female	41	9		2	2	26	24	No	13	11	90	100	74	50	70	77.8	100	72	50
111	Healthy controls	Female	63	14		2	4	28	24	No	13	11	95	100	100	72	80	100	100	72	75
112	Healthy controls	Female	46	16		4	0	27	25	Yes	13	12	80	100	74	80	80	88.9	100	72	50
113	Healthy controls	Female	50	9		4	0	26	24	No	13	11	100	100	100	70	90	88.9	100	84	50
114	Healthy controls	Female	51	9		4	2	26	24	No	13	11	65	50	84	70	70	88.9	33.3	84	75
115	Healthy controls	Female	45	15		3	0	27	24	No	13	11	50	25	74	55	50	55.6	33.3	48	48
116	Healthy controls	Female	43	7		4	2	27	25	Yes	13	12	95	100	100	77	75	77.8	100	80	75
117	Healthy controls	Female	52	12		3	1	28	25	Yes	13	12	55	0	74	37	15	44.4	33.3	32	50
118	Healthy controls	Female	54	14		5	4	27	25	Yes	13	12	80	100	74	50	70	77.8	100	68	50
119	Healthy controls	Female	47	12		4	1	28	24	No	13	11	85	100	100	72	75	88.9	100	64	50
120	Healthy controls	Female	35	6		6	2	26	24	No	13	11	100	100	74	72	80	100	100	88	50
121	Healthy controls	Male	32	7		3	0	29	24	No	13	11	100	100	100	62	90	100	100	84	50
122	Healthy controls	Male	58	6		4	4	26	24	No	13	11	100	100	100	62	80	100	100	68	50
123	Healthy controls	Male	72	16		4	2	26	24	No	13	11	95	100	74	62	60	66.7	0	68	25
124	Healthy controls	Male	52	6		4	0	27	24	No	13	11	85	100	100	72	80	100	100	80	50
125	Healthy controls	Male	32	16		2	1	27	24	No	13	11	100	75	100	70	45	88.9	100	72	50
126	Healthy controls	Male	36	9		5	2	26	24	No	13	11	95	50	74	72	75	77.8	66.7	68	25
127	Healthy controls	Male	49	12		3	0	26	24	No	13	11	100	100	74	100	65	77.8	100	44	50
128	Healthy controls	Female	73	9		4	0	27	25	Yes	13	12	95	100	84	100	95	100	100	100	100
129	Healthy controls	Female	39	16		3	2	28	25	Yes	13	12	75	100	74	67	70	88.9	66.7	48	25
130	Healthy controls	Female	62	16		5	2	27	24	No	13	11	95	100	84	77	85	100	100	84	75
131	Healthy controls	Female	45	9		2	4	28	24	No	13	11	95	100	84	77	85	88.9	66.7	60	25
132	Healthy controls	Female	34	18		5	2	28	24	No	13	11	100	50	100	67	75	100	66.7	32	50
133	Healthy controls	Male	47	9		4	0	26	24	No	13	11	90	0	74	35	70	77.8	100	80	50
134	Healthy controls	Male	43	15		4	0	26	24	No	13	11	100	100	100	97	80	100	66.7	76	50
135	Healthy controls	Male	54	9		1	0	27	24	No	13	11	70	75	42	45	60	55.6	33.3	76	50
136	Healthy controls	Female	19	9		1	3	26	24	No	13	11	80	25	74	45	65	66.7	3.3	56	50
137	Healthy controls	Male	32	6		6	2	26	24	No	13	11	100	100	100	100	95	88.9	66.7	84	75
138	Healthy controls	Male	47	9		4	0	26	24	No	13	11	90	0	74	35	70	77.8	100	80	50
139	Healthy controls	Female	37	9		5	3	26	24	No	13	11	80	25	74	45	65	66.7	3.3	56	50
140	Healthy controls	Male	62	6		6	2	26	24	No	13	11	100	100	100	100	95	88.9	66.7	84	75
Legend: Title:The stigma level and related influence factors of stigma in the study subjects; Abbreviations: HAMD-17, 17-item Hamilton Depression Rating Scale; MoCA-C, Chinese-Beijing Version of Montreal Cognitive Assessment; PSQI, Pittsburgh Sleep Quality Index; SSCI, Stigma Scale for Chronic Illness.
